# Supplementary material for: Relationship of PIK3CA mutation and pathway activity with antiproliferative response to aromatase inhibition
Source: Breast Cancer Res. 2014 Jun 30;16(3):R68. doi: 10.1186/bcr3683 (PMC4227109; doi:10.1186/bcr3683)
Supplement: Additional file 1: Table S1 — Sequenom primer sequences. [file bcr3683-S1.xlsx]

## Sheet: Sheet1
	Forward Primer Sequence	Reverse Primer Sequence	Extended Primer Sequence
p_H1047L_H1047R	ACGTTGGATGAACTGAGCAAGAGGCTTTGG	ACGTTGGATGTCCATTTTTGTTGTCCAGCC	TGTTGTCCAGCCACCATGA
p_I31M	ACGTTGGATGACTTGATGCCCCCAAGAATC	ACGTTGGATGTGTAGCCTCACGGAGGCATT	ACGGAGGCATTCTAAAGTCAC
p_Q546E_Q546K	ACGTTGGATGGCAATTTCTACACGAGATCC	ACGTTGGATGTAGCACTTACCTGTGACTCC	CTCCATAGAAAATCTTTCTCCT
p_C420R	ACGTTGGATGCCTTTTGGGGAAGAAAAGTG	ACGTTGGATGAGTTTATATTTCCCCATGCC	TTTCTTTGTTTTTTAAGGAACAC
p_N345I	ACGTTGGATGGGGTTATAAATAGTGCACTC	ACGTTGGATGGCATCAGCATTTGACTTTACC	CTTATCAATGTCTCGAATATTTACA
p_G1049R	ACGTTGGATGAACTGAGCAAGAGGCTTTGG	ACGTTGGATGGTGTGGAAGATCCAATCCAT	TTTTGTTGTCCAGCCAC
p_N345K	ACGTTGGATGGGGTTATAAATAGTGCACTC	ACGTTGGATGGCATCAGCATTTGACTTTACC	TTGTGCAACCTACGTGAA
p_E453K	ACGTTGGATGACAGACACTCTAGTATCTGG	ACGTTGGATGTAACACCAATAGGGTTCAGC	GGCCAGTACCTCATGGATTA
p_Q546P_Q546R	ACGTTGGATGGCAATTTCTACACGAGATCC	ACGTTGGATGTAGCACTTACCTGTGACTCC	CTCCATAGAAAATCTTTCTCC
p_A1020V	ACGTTGGATGCTCTGGAATGCCAGAACTAC	ACGTTGGATGTCTAAGGCTAGGGTCTTTCG	AGGGTCTTTCGAATGTAT
P_E545K_E545Q	ACGTTGGATGGCAATTTCTACACGAGATCC	ACGTTGGATGTAGCACTTACCTGTGACTCC	AGAAAATCTTTCTCCTGCT
p_E418K	ACGTTGGATGCCTTTTGGGGAAGAAAAGTG	ACGTTGGATGATTTCCCCATGCCAATGGAC	GTGAATATTTTTCTTTGTTTTTTAAG
p_E545A_E545G	ACGTTGGATGGCAATTTCTACACGAGATCC	ACGTTGGATGTAGCACTTACCTGTGACTCC	ATAGAAAATCTTTCTCCTGC
p_M1043I	ACGTTGGATGTCGAAAGACCCTAGCCTTAG	ACGTTGGATGATTTTTGTTGTCCAGCCACC	TGGAGTATTTCATGAAACAAAT
p_E542K	ACGTTGGATGGCAATTTCTACACGAGATCC	ACGTTGGATGTAGCACTTACCTGTGACTCC	CACGAGATCCTCTCTCTG
