# Supplementary material for: Relationship of PIK3CA mutation and pathway activity with antiproliferative response to aromatase inhibition
Source: Breast Cancer Res. 2014 Jun 30;16(3):R68. doi: 10.1186/bcr3683 (PMC4227109; doi:10.1186/bcr3683)
Supplement: Additional file 2: Table S2 — Primers and probes for droplet digital PCR. [file bcr3683-S2.xlsx]

## Sheet: Sheet1
	EXON 9	EXON 20
Forward primer	GCTCAAAGCAATTTCTACACG	TGAGCAAGAGGCTTTGGAGT
Reverse primer	TCCATTTTAGCACTTACCTGTGAC	TCAGTTCAATGCATGCTGTTT
Probe WT (VIC/MGB)	VIC-TCTCTGAAATCACTGAGCAGGAGAA	VIC-AATGATGCACATCATGGTGGCT
Probe mutation (FAM/MGB)	G>A1624 (E542K) 6FAM-TCTCTAAAATCACTGAGCAGGAGAA	A>T3140 (H1047L): 6FAM-AATGATGCACTTCATGGTGGCT
	G>A1633 (E545K): 6FAM-TCTCTGAAATCACTAAGCAGGAGAA	A>G3140 (H1047R): 6FAM-AATGATGCACGTCATGGTGGCT
