# Supplementary material for: Relationship of PIK3CA mutation and pathway activity with antiproliferative response to aromatase inhibition
Source: Breast Cancer Res. 2014 Jun 30;16(3):R68. doi: 10.1186/bcr3683 (PMC4227109; doi:10.1186/bcr3683)
Supplement: Additional file 3: Table S3 — Genes comprising the signatures of Creighton et al., Loi et al. and Saal et al. The coefficient describes whether the gene contributes positively or negatively to the gene signature (GS) score. “X” denotes which GS the gene was used in. The red font indicates that the gene was not mapped to the Illumina array data. The total counts for the genes that were mapped from the original publication to the Illumina array data are as follows: 176 of 181 for PTEN-loss-GS (Saal), 231 of 236 for PIK3CA-GS (Loi) and 1,733 of 1,793 for PI3K-GS (Creighton). [file bcr3683-S3.xlsx]

## Sheet: Sheet1
Creighton PI3K GS						Loi PIK3CA GS						Saal PTEN-loss GS
Symbol	EntrezGeneID	coefficient	PI3K PAG	PI3K nonPAG		Symbol	EntrezGeneID	coefficient	PIK3CA PAG	PIK3CA nonPAG		Symbol	EntrezGeneID	coefficient	PTEN PAG	PTEN nonPAG
10299	39147	-1	X	X		23157	38961	1	X	X		5728	PTEN	-1	X	X
220972	39149	-1				23461	ABCA5	-1	X	X		4291	MLF1	1	X	X
23176	39333	1	X	X		51703	ACSL5	1	X	X		1010	CDH12	1	X	X
55752	39336	1	X	X		135	ADORA2A	-1	X	X		145781	Gcom1	-1	X	X
16	AARS	1	X	X		202	AIM1	1	X	X		4751	NEK2	1	X
26574	AATF	1	X	X		205	AK3L1	-1	X	X		6612	SUMO3	1	X	X
19	ABCA1	-1	X	X		7915	ALDH5A1	-1	X	X		2331	FMOD	-1	X
6059	ABCE1	1	X	X		240	ALOX5	1	X	X		643224	LOC643224	1	X	X
23	ABCF1	1	X	X		10513	APPBP2	-1	X	X		10399	GNB2L1	-1	X	X
10061	ABCF2	1	X	X		367	AR	1	X	X		7372	UMPS	1	X	X
11057	ABHD2	-1	X	X		397	ARHGDIB	1	X			11073	TOPBP1	1	X
51099	ABHD5	1	X	X		9915	ARNT2	1	X	X		126731	C1orf96	1	X	X
57406	ABHD6	1	X	X		10776	ARPP-19	-1	X	X		5052	PRDX1	1	X	X
10006	ABI1	-1	X	X		51752	ERAP1‎	1				5094	PCBP2	-1	X	X
80724	ACAD10	-1	X	X		440	ASNS	-1	X	X		330	BIRC3	1	X	X
37	ACADVL	-1	X	X		481	ATP1B1	1	X	X		5290	PIK3CA	1	X	X
38	ACAT1	-1	X	X		8992	ATP6V0E1	-1	X	X		1265	CNN2	-1	X
39	ACAT2	1	X	X		23215	BAT2D1	1	X	X		26123	C10orf61	-1	X	X
65057	ACD	1	X			596	BCL2	-1	X	X		79132	LGP2	1	X	X
47	ACLY	1	X	X		629	CFB	1	X	X		3838	KPNA2	1	X
10005	ACOT8	-1	X	X		330	BIRC3	1	X	X		9711	KIAA0226	1	X	X
51205	ACP6	-1	X	X		51651	PTRH2	-1	X	X		8510	MMP23B	-1	X	X
55	ACPP	-1	X	X		684	BST2	1	X	X		80306	MED28	-1	X	X
56	ACRV1	-1				10384	BTN3A3	1	X	X		2043	EPHA4	-1	X	X
81616	ACSBG2	-1	X	X		55847	CISD1	-1	X	X		26973	CHORDC1	1	X	X
2181	ACSL3	1	X	X		116496	C1orf24	1	X	X		84896	ATAD1	-1	X	X
6296	ACSM3	-1	X	X		25966	C21orf25	1	X	X		1164	CKS2	1	X
87	ACTN1	1	X	X		9980	DOPEY2	1	X	X		8208	CHAF1B	1	X
55860	ACTR10	1	X	X		65055	REEP1	1	X			24137	KIF4A	1	X
10120	ACTR1B	-1	X	X		720	C4A	1				23613	ZMYND8	-1	X	X
6868	ADAM17	-1	X	X		721	C4B	1	X			87178	PNPT1	1	X	X
2515	ADAM2	-1	X	X		56892	C8orf4	-1	X	X		11004	KIF2C	1	X
104	ADARB1	-1	X	X		51101	FAM164A	-1	X	X		27122	DKK3	-1	X	X
107	ADCY1	1	X	X		51806	CALML5	1	X	X		205564	SENP5	1	X	X
109	ADCY3	1	X	X		10486	CAP2	1	X	X		8724	SNX3	-1	X	X
120	ADD3	-1	X	X		824	CAPN2	1	X	X		728564	GMPSP1	1
123	ADFP	1	X	X		64127	NOD2	1	X	X		11171	STRAP	-1	X
128	ADH5	1	X	X		834	CASP1	1	X	X		6228	RPS23	-1	X	X
136	ADORA2B	1	X	X		874	CBR3	1	X	X		54503	ZDHHC13	1	X	X
55326	AGPAT5	1	X	X		875	CBS	-1	X	X		1207	CLNS1A	1	X	X
196	AHR	-1	X	X		6352	CCL5	1	X	X		1062	CENPE	1	X
10598	AHSA1	1	X			10576	CCT2	-1	X	X		3416	IDE	-1	X	X
55966	AJAP1	-1	X	X		972	CD74	1	X	X		9833	MELK	1	X
204	AK2	1	X	X		64866	CDCP1	1	X	X		5169	ENPP3	-1	X	X
8165	AKAP1	1	X	X		1048	CEACAM5	1	X	X		140459	ASB6	-1	X	X
8574	AKR7A2	-1	X	X		4680	CEACAM6	1	X	X		51642	MRPL48	1	X	X
219	ALDH1B1	1	X	X		1081	CGA	-1	X	X		56977	STOX2	-1	X	X
224	ALDH3A2	1	X	X		79789	CLMN	1	X	X		5612	PRKRIR	1	X	X
4329	ALDH6A1	-1	X	X		1363	CPE	-1	X	X		10440	TIMM17A	1	X	X
501	ALDH7A1	-1	X	X		1384	CRAT	1	X	X		84942	WDR73	-1	X	X
223	ALDH9A1	-1	X	X		8531	CSDA	-1	X	X		3925	STMN1	1	X
11036	ALF	-1	X	X		1472	CST4	1	X	X		7307	U2AF1	1	X	X
29880	ALG5	1	X	X		1488	CTBP2	1	X	X		27316	RBMX	1	X	X
238	ALK	1	X	X		1501	CTNND2	-1	X	X		27238	GPKOW	1	X	X
55821	ALLC	-1				1602	DACH1	1	X	X		50861	STMN3	-1	X	X
79800	ALS2CR8	-1	X	X		23259	DDHD2	-1	X	X		1503	CTPS	1	X
23600	AMACR	-1	X	X		55526	DHTKD1	1	X			54556	ING3	-1	X	X
262	AMD1	1	X			79665	DHX40	-1	X	X		11169	WDHD1	1	X	X
25847	ANAPC13	1	X			1832	DSP	1	X			4172	MCM3	1	X
51433	ANAPC5	1	X			1837	DTNA	-1	X	X		9037	SEMA5A	-1	X
286	ANK1	-1	X	X		1875	E2F5	-1	X			10383	TUBB2C	1	X
51479	ANKFY1	-1	X	X		55862	ECHDC1	-1	X	X		1889	ECE1	-1	X	X
57763	ANKRA2	-1	X	X		26298	EHF	1	X	X		10121	ACTR1A	-1	X	X
55608	ANKRD10	-1	X			1968	EIF2S3	-1	X	X		9392	TGFBRAP1	1	X	X
29123	ANKRD11	1				8507	ENC1	1	X	X		9787	DLG7	1	X
23253	ANKRD12	-1	X	X		22875	ENPP4	1	X	X		151246	SGOL2	1	X	X
23189	ANKRD15	1	X	X		956	ENTPD3	1	X	X		3705	ITPK1	-1	X	X
54851	ANKRD49	-1	X	X		957	ENTPD5	1	X	X		891	CCNB1	1	X
8125	ANP32A	1	X	X		2042	EPHA3	-1	X	X		83700	JAM3	-1	X	X
81611	ANP32E	1				2052	EPHX1	1	X	X		5984	RFC4	1	X
306	ANXA3	1	X	X		2099	ESR1	1	X	X		5718	PSMD12	1	X	X
163	AP2B1	-1	X	X		51466	EVL	1	X	X		8897	MTMR3	-1	X	X
1173	AP2M1	-1	X	X		58516	FAM60A	-1	X			23111	SPG20	-1	X	X
317	APAF1	-1	X	X		2263	FGFR2	-1	X	X		29105	C16orf80	1	X	X
9582	APOBEC3B	-1	X			55181	C17orf71	-1	X	X		54906	FAM208B	1
54840	APTX	1	X	X		79884	FLJ21159	-1	X			6732	SRPK1	1	X
372	ARCN1	1	X	X		2331	FMOD	1	X			5870	RAB6A	1	X	X
375	ARF1	1	X			2299	FOXI1	1	X	X		81610	C20orf129	1	X
378	ARF4	1	X	X		53827	FXYD5	1	X	X		57380	MRS2L	1	X
382	ARF6	1				8323	FZD6	-1	X	X		3066	HDAC2	1	X
23647	ARFIP2	1	X	X		2571	GAD1	1	X	X		2618	GART	1	X
9938	ARHGAP25	-1	X	X		55568	GALNT10	1	X	X		25852	ARMC8	1	X	X
9411	ARHGAP29	-1	X	X		2590	GALNT2	1	X	X		64793	CCDC21	1	X	X
396	ARHGDIA	1	X	X		51809	GALNT7	1	X	X		23279	NUP160	1	X
7984	ARHGEF5	-1	X	X		2743	GLRB	-1	X	X		6632	SNRPD1	1	X
8874	ARHGEF7	-1	X	X		2745	GLRX	1	X	X		10972	TMED10	-1	X	X
5926	ARID4A	-1	X	X		2762	GMDS	1	X	X		8450	CUL4B	-1	X	X
84159	ARID5B	-1	X	X		9630	GNA14	1	X	X		9133	CCNB2	1	X
400	ARL1	1	X	X		51280	GOLM1	1	X	X		7159	TP53BP2	1	X
10123	ARL4C	-1	X	X		2239	GPC4	1	X	X		6434	SFRS10	1	X	X
51566	ARMCX3	1	X	X		2888	GRB14	1	X	X		151636	DTX3L	1	X	X
7873	ARMET	1	X	X		2886	GRB7	-1	X	X		4094	MAF	-1	X	X
10092	ARPC5	1	X	X		2950	GSTP1	1	X	X		151188	ARL6IP6	1	X	X
81873	ARPC5L	1	X	X		51454	GULP1	-1	X	X		4629	MYH11	-1	X	X
51593	ARS2	1	X	X		55573	CDV3	-1	X	X		5873	RAB27A	1	X	X
9048	ARTN	1	X	X		50810	HDGFRP3	-1	X	X		2999	GZMH	1	X	X
84164	ASCC2	1	X	X		3012	HIST1H2AE	-1	X	X		8681	PLA2G4B	-1	X	X
9070	ASH2L	-1	X	X		8969	HIST1H2AG	-1	X	X		5111	PCNA	1	X
440	ASNS	1	X	X		3109	HLA-DMB	-1	X	X		5359	PLSCR1	1	X	X
444	ASPH	1	X	X		8337	HIST2H2AA3	-1	X	X		79694	MANEA	1	X	X
259266	ASPM	-1	X			8349	HIST2H2BE	-1	X			55248	TMEM206	1
171023	ASXL1	-1	X			92815	HIST3H2A	-1	X			84955	NUDCD1	1	X	X
55729	ATF7IP	-1	X			3106	HLA-B	1	X	X		10606	PAICS	1	X	X
64422	ATG3	1	X	X		3108	HLA-DMA	1	X	X		4259	MGST3	1	X	X
115201	ATG4A	1	X	X		3120	HLA-DQB2	1	X	X		51028	VPS36	-1	X	X
23192	ATG4B	1				3158	HMGCS2	1	X	X		4038	LRP4	-1	X	X
472	ATM	-1	X			9456	HOMER1	-1	X	X		64844	MARCH7	1	X	X
79572	ATP13A3	-1	X	X		3248	HPGD	-1				2281	FKBP1B	-1
481	ATP1B1	1	X	X		22824	HSPA4L	-1	X	X		200734	SPRED2	-1	X	X
488	ATP2A2	1	X	X		3310	HSPA6	1	X	X		10541	ANP32B	1	X
23545	ATP6V0A2	1	X	X		3383	ICAM1	1	X	X		92342	C1orf156	1	X	X
533	ATP6V0B	1	X	X		3398	ID2	1	X	X		64789	C1orf176	1	X	X
527	ATP6V0C	1	X	X		3400	ID4	-1	X	X		6397	SEC14L1	1	X	X
528	ATP6V1C1	-1	X	X		51124	IER3IP1	-1	X	X		11257	TP53AP1	-1	X	X
51382	ATP6V1D	1	X	X		3321	IGSF3	1	X	X		9044	BTAF1	-1	X	X
54707	ATPBD1B	1	X	X		10788	IQGAP2	1	X	X		9232	PTTG1	1	X
4287	ATXN3	-1	X	X		8660	IRS2	-1	X	X		7284	TUFM	-1	X	X
549	AUH	-1	X	X		11015	KDELR3	1	X	X		10951	CBX1	1	X	X
551	AVP	1	X	X		57235	KIAA0485	1				54845	RBM35A	1	X
9334	B4GALT5	1	X	X		23254	KIAA1026	1	X	X		3192	HNRNPU	1	X	X
571	BACH1	-1	X	X		22998	LIMCH1	1	X			54838	C10orf26	-1	X	X
573	BAG1	-1	X	X		23303	KIF13B	1	X	X		1848	DUSP6	-1	X
9532	BAG2	1	X	X		9314	KLF4	1	X	X		10963	STIP1	1	X	X
9529	BAG5	1	X	X		3855	KRT7	1	X	X		6772	STAT1	1	X
57597	BAHCC1	-1				3945	LDHB	-1	X	X		387103	C6orf173	1	X	X
7917	BAT3	-1	X	X		51176	LEF1	1	X	X		6426	SFRS1	1	X	X
29994	BAZ2B	-1	X	X		3958	LGALS3	1	X	X		2767	GNA11	-1	X	X
27113	BBC3	-1	X	X		3964	LGALS8	1	X			9897	KIAA0196	-1	X	X
582	BBS1	-1	X	X		3965	LGALS9	1	X	X		3608	ILF2	1	X
10286	BCAS2	1	X	X		51136	LOC51136	-1	X	X		25794	FSCN2	-1	X	X
593	BCKDHA	-1	X	X		93349	LOC93349	1	X	X		9928	KIF14	1	X
604	BCL6	-1	X			9404	LPXN	1	X	X		6941	TCF19	1	X	X
9774	BCLAF1	-1	X			64167	LRAP	1	X	X		29028	ATAD2	1	X
617	BCS1L	1	X	X		4057	LTF	1	X	X		3833	KIFC1	1	X
8553	BHLHB2	1	X	X		4065	LY75	1	X	X		89122	TRIM4	-1	X	X
638	BIK	-1	X	X		23764	MAFF	-1	X	X		219285	SAMD9L	1	X	X
10904	BLCAP	1	X	X		57134	MAN1C1	1	X	X		699	BUB1	1	X
641	BLM	1	X			4233	MET	-1	X			8576	STK16	-1	X	X
662	BNIP1	1	X	X		286527	MGC39900	-1	X	X		8532	CPZ	1	X	X
665	BNIP3L	-1	X	X		23531	MMD	-1	X	X		7936	RDBP	1	X	X
51027	BOLA1	-1	X	X		4331	MNAT1	-1	X	X		10589	DRAP1	1	X	X
8019	BRD3	-1	X	X		4488	MSX2	1	X	X		219988	PATL1	1	X	X
10902	BRD8	-1	X			4493	MT1E	-1	X	X		374868	ATP9B	-1	X	X
25855	BRMS1	1	X	X		4582	MUC1	1	X			8848	TSC22D1	-1	X
54014	BRWD1	-1	X	X		4609	MYC	-1	X	X		10540	DCTN2	-1	X
55108	BSDC1	-1	X	X		4651	MYO10	1	X	X		3983	ABLIM1	-1	X	X
29068	BTBD15	-1	X	X		9	NAT1	1	X	X		5889	RAD51C	1	X
694	BTG1	-1	X	X		4739	NEDD9	1	X			6790	AURKA	1	X
7832	BTG2	-1	X	X		27018	NGFRAP1	-1	X	X		10975	UQCR	-1	X	X
10950	BTG3	1	X	X		4824	NKX3-1	1	X	X		55827	IQWD1	1	X	X
699	BUB1	-1	X			4853	NOTCH2	1	X	X		60313	GPBP1L1	1	X	X
705	BYSL	1	X	X		4862	NPAS2	1	X	X		55662	HIF1AN	-1	X	X
79892	C10orf119	1	X	X		4939	OAS2	1	X	X		54531	MIER2	-1	X	X
79741	C10orf68	-1	X	X		51686	OAZ3	1	X	X		11329	STK38	-1	X	X
79946	C10orf95	-1	X	X		4969	OGN	-1	X			6619	SNAPC3	1	X	X
738	C11orf2	-1	X	X		5001	ORC5L	-1	X			157313	CDCA2	1	X	X
53838	C11orf24	1	X	X		5021	OXTR	-1	X	X		11337	GABARAP	-1	X	X
79081	C11orf48	1	X	X		5066	PAM	1	X			5159	PDGFRB	-1	X	X
28971	C11orf67	-1	X	X		9659	PDE4DIP	1	X	X		5797	PTPRM	-1	X	X
56935	C11orf75	1	X	X		10158	PDZK1IP1	1	X	X		3796	KIF2A	1	X	X
57102	C12orf4	1	X	X		5178	PEG3	-1	X	X		9493	KIF23	1	X
64897	C12orf43	1	X	X		64065	PERP	1	X	X		7444	VRK2	1	X	X
60673	C12orf44	1	X	X		5203	PFDN4	-1	X	X		29979	UBQLN1	1	X	X
57103	C12orf5	1	X	X		5213	PFKM	-1	X	X		29127	RACGAP1	1	X
79866	C13orf34	-1	X			5217	PFN2	-1	X	X		80031	SEMA6D	-1	X	X
54916	C14orf101	-1	X	X		51659	GINS2	-1	X			54014	BRWD1	1	X	X
55102	C14orf103	-1	X	X		5281	PIGF	-1	X	X		79894	ZNF672	1	X	X
55837	C14orf11	-1	X	X		5295	PIK3R1	1	X	X		9582	APOBEC3B	1	X
63894	C14orf133	-1	X	X		8503	PIK3R3	1	X	X		221981	LOC221981	-1	X	X
171546	C14orf147	1	X	X		5307	PITX1	1	X	X		4175	MCM6	1	X
115708	C14orf172	1	X	X		5320	PLA2G2A	1	X	X		9252	RPS6KA5	-1	X	X
9556	C14orf2	1	X	X		5327	PLAT	1	X	X		51773	RSF1	1	X	X
93487	C14orf32	1	X	X		5332	PLCB4	-1	X	X		79628	SH3TC2	-1
80127	C14orf45	-1	X	X		5350	PLN	-1	X	X		54534	MRPL50	1	X	X
54930	C14orf94	-1	X	X		5352	PLOD2	-1	X	X		79572	ATP13A3	1	X	X
56851	C15orf24	1	X	X		5376	PMP22	1	X	X		54625	PARP14	1	X	X
65259	C16orf28	1	X	X		8495	PPFIBP2	1	X	X		55101	ATP5SL	-1	X	X
89927	C16orf45	-1	X	X		8493	PPM1D	-1	X			1311	COMP	-1	X	X
56942	C16orf61	1	X			54704	PPM2C	1	X	X		8317	CDC7	1	X
23587	C17orf81	1	X	X		79056	PRRG4	1	X	X		10206	TRIM13	-1	X	X
29919	C18orf8	1	X	X		23362	PSD3	1	X	X		6596	SMARCA3	1	X	X
56005	C19orf10	1	X	X		11168	PSIP1	-1	X	X
8725	C19orf2	1	X	X		5718	PSMD12	-1	X	X
28974	C19orf53	1	X	X		29108	PYCARD	1	X	X
284325	C19orf54	-1	X	X		5768	QSOX1	1	X	X
79016	C19orf58	1	X	X		5885	RAD21	-1	X
23211	C19orf7	-1				5889	RAD51C	-1	X
55791	C1orf103	1	X			10267	RAMP1	-1	X	X
79647	C1orf108	1	X	X		5920	RARRES3	1	X	X
51029	C1orf121	1	X			11030	RBPMS	1	X	X
79000	C1orf135	1	X			9185	REPS2	1	X	X
64769	C1orf149	-1	X	X		5979	RET	1	X	X
65260	C1orf163	1	X	X		6019	RLN2	-1	X	X
79594	C1orf166	-1	X	X		9045	RPL14	-1	X	X
81627	C1orf25	-1	X	X		6169	RPL38	-1	X	X
51154	C1orf33	1	X	X		6198	RPS6KB1	-1	X	X
79078	C1orf50	-1	X	X		58528	RRAGD	-1	X
57035	C1orf63	-1	X	X		22800	RRAS2	-1	X	X
51093	C1orf66	-1	X	X		23328	SASH1	1	X	X
51526	C20orf111	-1	X			10647	SCGB1D2	1	X	X
55184	C20orf12	-1	X	X		4250	SCGB2A2	1	X	X
55857	C20orf19	-1	X			6383	SDC2	-1	X	X
55969	C20orf24	1	X	X		12	SERPINA3	1	X	X
54976	C20orf27	1	X	X		8910	SGCE	-1	X	X
55317	C20orf29	-1	X	X		23677	SH3BP4	1	X	X
29058	C20orf30	-1	X	X		22941	SHANK2	1	X	X
51575	C20orf6	1	X	X		26503	SLC17A5	1	X	X
56683	C21orf59	1	X	X		64754	SMYD3	1	X	X
79137	C2orf17	-1	X	X		150094	SNF1LK	-1	X	X
6936	C2orf3	1				51375	SNX7	-1	X	X
8602	C4orf9	1	X	X		6653	SORL1	1	X	X
79770	C5orf14	1	X	X		79582	SPAG16	-1	X	X
83989	C5orf21	-1	X			9517	SPTLC2	1	X	X
55322	C5orf22	1	X	X		6713	SQLE	-1	X	X
10826	C5orf4	-1	X	X		6717	SRI	-1	X	X
51306	C5orf5	-1	X	X		4070	TACSTD2	1	X	X
64771	C6orf106	1	X	X		7020	TFAP2A	1	X
10591	C6orf108	-1	X	X		7056	THBD	1	X
25957	C6orf111	-1	X	X		7088	TLE1	1	X	X
221443	C6orf130	-1	X	X		7107	GPR137B	1	X	X
50854	C6orf48	-1	X	X		64699	TMPRSS3	1	X	X
29078	C6orf66	1	X	X		8743	TNFSF10	1	X	X
79161	C7orf23	-1	X	X		23043	TNIK	1	X	X
80185	C8orf41	1	X	X		27324	TNRC9	1	X	X
79095	C9orf16	-1	X	X		7164	TPD52L1	1	X
9413	C9orf61	-1	X	X		7188	TRAF5	1	X	X
158427	C9orf97	-1	X	X		23321	TRIM2	-1	X	X
771	CA12	1	X	X		51174	TUBD1	-1	X
56997	CABC1	-1	X	X		7295	TXN	-1	X	X
27101	CACYBP	1	X	X		7351	UCP2	1	X	X
794	CALB2	-1	X	X		10810	WASF3	-1	X	X
57658	CALCOCO1	-1	X	X		51186	WBP5	-1	X	X
801	CALM1	1	X	X		7474	WNT5A	1	X
811	CALR	1	X	X		65986	ZBTB10	-1	X	X
813	CALU	1	X	X		677	ZFP36L1	1	X	X
55450	CAMK2N1	1	X	X		678	ZFP36L2	1
23271	CAMSAP1L1	1	X	X
55832	CAND1	1	X	X
10753	CAPN9	-1	X	X
29775	CARD10	1	X	X
23589	CARHSP1	-1	X	X
833	CARS	1	X	X
840	CASP7	1	X	X
831	CAST	-1	X	X
10367	CBARA1	-1	X	X
865	CBFB	1	X	X
868	CBLB	-1	X	X
873	CBR1	1	X	X
875	CBS	1	X	X
23492	CBX7	-1	X	X
54862	CC2D1A	1	X	X
25901	CCDC28A	-1	X	X
51204	CCDC44	1	X
57003	CCDC47	1	X	X
54883	CCDC49	-1	X	X
28958	CCDC56	1	X	X
29080	CCDC59	1	X	X
11007	CCDC85B	1	X	X
79080	CCDC86	1	X	X
54535	CCHCR1	-1	X
896	CCND3	1	X	X
898	CCNE1	1	X
9134	CCNE2	1	X
900	CCNG1	-1	X
901	CCNG2	-1	X
10983	CCNI	-1	X	X
57018	CCNL1	-1	X	X
9236	CCPG1	-1	X	X
10576	CCT2	1	X	X
7203	CCT3	1	X	X
10575	CCT4	1	X	X
22948	CCT5	1	X	X
908	CCT6A	1	X	X
10693	CCT6B	-1	X	X
10574	CCT7	1	X	X
911	CD1C	-1	X	X
57124	CD248	-1	X	X
920	CD4	-1	X	X
1604	CD55	-1	X	X
966	CD59	-1	X	X
4267	CD99	-1	X	X
8556	CDC14A	1	X	X
995	CDC25C	-1	X
23097	CDC2L6	-1	X	X
11140	CDC37	1	X	X
988	CDC5L	-1	X	X
990	CDC6	1	X
83461	CDCA3	1	X
8558	CDK10	-1	X
51654	CDK5RAP1	1	X	X
1025	CDK9	-1	X	X
1027	CDKN1B	-1	X
1033	CDKN3	1	X
50937	CDON	-1	X	X
1039	CDR2	1	X
81620	CDT1	-1	X
1051	CEBPB	1	X	X
1054	CEBPG	1	X
1951	CELSR3	-1	X	X
1059	CENPB	1	X	X
1063	CENPF	-1	X
11033	CENTA1	1	X	X
11064	CEP110	-1	X	X
9702	CEP57	-1	X	X
23177	CEP68	-1	X	X
55722	CEP72	1	X	X
1070	CETN3	-1	X
629	CFB	1	X	X
8837	CFLAR	-1	X
5199	CFP	1	X	X
90634	CG018	-1	X	X
51018	CGI-115	1	X	X
51673	CGI-38	1	X	X
79094	CHAC1	1	X	X
10036	CHAF1A	1	X
8208	CHAF1B	1	X
54927	CHCHD3	1	X	X
51287	CHCHD8	1	X	X
1105	CHD1	1	X	X
1107	CHD3	1	X	X
80205	CHD9	1	X	X
1112	CHES1	-1	X
55743	CHFR	1	X
26511	CHIC2	-1	X	X
57132	CHMP1B	-1	X	X
25978	CHMP2B	1	X	X
79643	CHMP6	1	X	X
26973	CHORDC1	1	X	X
1138	CHRNA5	1	X	X
50515	CHST11	1	X	X
1147	CHUK	1	X	X
57019	CIAPIN1	1	X	X
9541	CIR	-1	X	X
1153	CIRBP	-1	X	X
11113	CIT	-1	X
10970	CKAP4	1	X	X
51192	CKLF	1	X	X
1164	CKS2	1	X
23155	CLCC1	1	X
1186	CLCN7	-1	X	X
10462	CLEC10A	-1	X	X
1203	CLN5	1	X	X
9575	CLOCK	1	X	X
9918	CNAP1	-1	X
10175	CNIH	1	X	X
54805	CNNM2	-1	X	X
26505	CNNM3	-1	X	X
4848	CNOT2	-1	X	X
9337	CNOT8	-1	X	X
1301	COL11A1	-1	X	X
1285	COL4A3	-1	X	X
1315	COPB1	1	X	X
51138	COPS4	1	X	X
10920	COPS8	1	X	X
51226	COPZ2	-1	X	X
80219	COQ10B	1	X	X
11151	CORO1A	1	X
23603	CORO1C	1	X	X
10328	COX4NB	1	X
8904	CPNE1	-1	X	X
1382	CRABP2	1	X	X
51185	CRBN	-1	X	X
64764	CREB3L2	1	X	X
1389	CREBL2	-1	X	X
79174	CRELD2	1	X	X
1390	CREM	1	X	X
9419	CRIPT	-1	X	X
9282	CRSP2	-1	X	X
9439	CRSP3	-1	X	X
9442	CRSP8	1	X	X
10491	CRTAP	-1	X	X
1407	CRY1	1	X	X
9946	CRYZL1	-1	X	X
1434	CSE1L	1	X
1437	CSF2	-1
1445	CSK	1	X	X
1452	CSNK1A1	1	X	X
1459	CSNK2A2	-1	X	X
1465	CSRP1	1	X	X
1466	CSRP2	1	X	X
1471	CST3	-1	X	X
1478	CSTF2	1	X
27341	CTA-126B4.3	1	X	X
10664	CTCF	-1	X
10106	CTDSP2	-1	X	X
1491	CTH	-1	X	X
56259	CTNNBL1	1	X	X
1500	CTNND1	-1	X
1503	CTPS	1	X
1508	CTSB	-1	X	X
1512	CTSH	1	X	X
1513	CTSK	-1	X	X
55917	CTTNBP2NL	-1	X	X
10658	CUGBP1	1	X	X
8454	CUL1	1	X
8452	CUL3	1	X
8450	CUL4B	-1	X	X
9820	CUL7	-1	X
10563	CXCL13	1	X	X
8269	CXorf12	-1	X	X
80319	CXXC4	1	X	X
1528	CYB5A	1	X	X
80777	CYB5B	1	X	X
50626	CYHR1	-1	X	X
1540	CYLD	-1	X	X
1595	CYP51A1	1	X	X
27351	D15Wsu75e	1	X	X
8568	D21S2056E	1
1603	DAD1	1	X	X
1622	DBI	1	X	X
1627	DBN1	1	X	X
1628	DBP	-1	X	X
84516	DCTN5	1	X	X
55208	DCUN1D2	-1	X	X
23142	DCUN1D4	1	X	X
1643	DDB2	-1	X	X
23259	DDHD2	1	X	X
54541	DDIT4	1	X	X
1650	DDOST	-1	X	X
1662	DDX10	1	X	X
8886	DDX18	1	X	X
55308	DDX19A	1	X	X
9188	DDX21	1	X	X
57062	DDX24	1	X	X
10212	DDX39	1	X
1654	DDX3X	1	X	X
51202	DDX47	1	X	X
9775	DDX48	1	X
1655	DDX5	1	X	X
79039	DDX54	-1	X	X
54606	DDX56	1	X
1670	DEFA5	1	X	X
8560	DEGS1	1	X	X
9909	DENND4B	1
8562	DENR	1	X	X
64798	DEPDC6	-1	X	X
51009	DERL2	1	X	X
28955	DEXI	1	X
1676	DFFA	1	X	X
8220	DGCR14	-1	X	X
1717	DHCR7	1	X	X
79947	DHDDS	1	X	X
51170	DHRS8	-1	X
8449	DHX16	1	X	X
22907	DHX30	1	X	X
79665	DHX40	-1	X	X
23405	DICER1	1	X	X
27292	DIMT1L	1	X	X
22982	DIP2C	1	X	X
1736	DKC1	1	X
1737	DLAT	1	X	X
8847	DLEU2	1	X	X
1742	DLG4	1	X	X
23336	DMN	1	X	X
3301	DNAJA1	1	X	X
9093	DNAJA3	1	X	X
3337	DNAJB1	1	X
10049	DNAJB6	1	X
23341	DNAJC16	-1	X	X
22826	DNAJC8	1	X	X
26010	DNAPTP6	1	X	X
1773	DNASE1	-1	X	X
30836	DNTTIP2	1	X	X
286148	DPY19L4	-1	X	X
1810	DR1	1	X
10589	DRAP1	1	X	X
4733	DRG1	1	X	X
1827	DSCR1	1	X
8624	DSCR2	1	X	X
51514	DTL	1	X
1837	DTNA	1	X	X
8446	DUSP11	-1	X	X
1844	DUSP2	1	X	X
1845	DUSP3	1	X	X
1848	DUSP6	-1	X
1854	DUT	1	X
8655	DYNLL1	1	X
6990	DYNLT3	1	X	X
8445	DYRK2	1	X	X
1871	E2F3	1	X	X
55840	EAF2	1	X	X
10682	EBP	1	X	X
11319	ECD	1	X	X
81552	ECOP	1	X	X
8721	EDF1	1	X	X
1909	EDNRA	-1	X	X
9521	EEF1E1	1	X	X
79631	EFTUD1	-1	X	X
30845	EHD3	1	X	X
30844	EHD4	1	X	X
1964	EIF1AX	1	X	X
27102	EIF2AK1	-1	X	X
9451	EIF2AK3	1	X	X
8891	EIF2B3	1	X	X
8890	EIF2B4	1	X	X
192669	EIF2C3	-1	X	X
1965	EIF2S1	1	X	X
8894	EIF2S2	1	X	X
8669	EIF3S1	1	X	X
8666	EIF3S4	1	X	X
8662	EIF3S9	1	X	X
1977	EIF4E	1
56478	EIF4ENIF1	1	X	X
1983	EIF5	1	X	X
9669	EIF5B	1	X	X
1998	ELF2	-1	X	X
2005	ELK4	1	X	X
60481	ELOVL5	1	X	X
79071	ELOVL6	1	X	X
10436	EMG1	1	X
2009	EML1	1	X	X
23052	ENDOD1	1	X	X
2021	ENDOG	1	X	X
2026	ENO2	1	X	X
55556	ENOSF1	-1	X
2036	EPB41L1	1	X	X
2065	ERBB3	-1	X	X
114625	ERMAP	-1	X
9700	ESPL1	-1	X
2099	ESR1	-1	X	X
2103	ESRRB	1	X	X
2107	ETF1	1	X	X
23474	ETHE1	-1	X	X
55500	ETNK1	-1	X	X
2114	ETS2	1	X	X
51466	EVL	-1	X	X
55763	EXOC1	-1	X	X
60412	EXOC4	-1	X	X
23404	EXOSC2	1	X	X
54512	EXOSC4	1	X
2161	F12	1	X	X
8772	FADD	1	X
3992	FADS1	1	X	X
2186	FALZ	-1	X	X
399665	FAM102A	1	X	X
23196	FAM120A	-1	X	X
9917	FAM20B	1	X	X
51063	FAM26B	-1	X	X
54537	FAM35A	1	X	X
10447	FAM3C	1	X
64762	FAM59A	-1	X	X
55793	FAM63A	-1	X	X
79567	FAM65A	1	X	X
51647	FAM96B	1	X	X
25940	FAM98A	1	X	X
2176	FANCC	-1	X	X
2193	FARSLA	1	X	X
79675	FASTKD1	1	X	X
22868	FASTKD2	1	X	X
25827	FBXL2	-1	X	X
23014	FBXO21	-1	X	X
51725	FBXO40	-1
2222	FDFT1	1	X	X
2237	FEN1	1	X
2245	FGD1	1	X	X
2273	FHL1	1	X	X
2274	FHL2	1	X	X
29109	FHOD1	1	X	X
55033	FKBP14	1	X	X
2280	FKBP1A	1	X
2288	FKBP4	1	X	X
80308	FLAD1	1	X
201163	FLCN	-1	X	X
54540	FLJ10404	-1	X	X
55238	FLJ10815	-1	X	X
55258	FLJ10916	-1	X	X
79587	FLJ12118	1	X	X
80058	FLJ12547	-1
197319	FLJ12986	1
84908	FLJ14668	1	X	X
55610	FLJ20097	-1	X	X
54867	FLJ20254	1	X	X
54468	FLJ20323	1	X	X
55638	FLJ20366	1	X	X
55006	FLJ20628	1	X	X
79657	FLJ21908	1	X	X
79568	FLJ22555	1	X	X
404033	FLJ34077	1
127703	FLJ38984	1	X	X
202018	FLJ90013	-1	X	X
23767	FLRT3	1	X	X
2331	FMOD	-1	X
64778	FNDC3B	1	X	X
2339	FNTA	-1	X	X
2354	FOSB	-1	X	X
8061	FOSL1	1	X	X
3169	FOXA1	-1	X	X
22887	FOXJ3	-1	X	X
2309	FOXO3A	-1	X	X
10023	FRAT1	-1	X	X
23401	FRAT2	-1	X	X
23413	FREQ	1	X
55691	FRMD4A	-1	X	X
285527	FRYL	-1
24140	FTSJ1	1	X	X
117246	FTSJ3	1	X	X
2526	FUT4	1	X	X
2531	FVT1	-1	X	X
8087	FXR1	1	X
9513	FXR2	1	X	X
79443	FYCO1	-1	X	X
2535	FZD2	-1	X	X
8322	FZD4	-1	X
8323	FZD6	1	X	X
10146	G3BP	1	X
9908	G3BP2	1	X	X
2549	GAB1	-1	X	X
9568	GABBR2	-1	X	X
2553	GABPB2	1	X	X
2569	GABRR1	1
2582	GALE	1	X	X
2617	GARS	1	X
2619	GAS1	1	X
10634	GAS2L1	1	X	X
2625	GATA3	-1	X	X
57798	GATAD1	-1	X	X
54815	GATAD2A	1	X	X
9648	GCC2	-1	X	X
2639	GCDH	-1	X	X
2641	GCG	1
2643	GCH1	1	X	X
2730	GCLM	1	X
2664	GDI1	1	X	X
54438	GFOD1	1	X	X
23062	GGA2	1	X	X
2678	GGT1	-1	X	X
9837	GINS1	1	X
2697	GJA1	1	X	X
2707	GJB3	-1	X	X
2717	GLA	1	X	X
2720	GLB1	-1	X	X
2736	GLI2	1	X	X
11010	GLIPR1	1	X	X
2745	GLRX	1	X	X
51022	GLRX2	1	X
2744	GLS	-1	X	X
55830	GLT8D1	-1	X	X
2746	GLUD1	-1	X	X
2752	GLUL	-1	X	X
57473	GM632	1	X	X
51053	GMNN	1	X
8833	GMPS	1	X	X
2767	GNA11	1	X	X
2768	GNA12	1	X	X
2787	GNG5	1	X	X
29889	GNL2	1	X	X
26354	GNL3	1	X	X
2802	GOLGA3	1	X	X
2804	GOLGB1	-1	X	X
55204	GOLPH3L	-1	X	X
26003	GORASP2	1	X	X
9570	GOSR2	1	X	X
2805	GOT1	1	X
60313	GPBP1L1	-1	X	X
56834	GPR137	-1	X	X
7107	GPR137B	-1	X	X
79581	GPR172A	1	X	X
9052	GPRC5A	-1	X	X
9524	GPSN2	-1	X	X
2887	GRB10	1	X	X
2886	GRB7	-1	X	X
2898	GRIK2	1	X	X
2896	GRN	-1	X	X
80273	GRPEL1	1	X
2926	GRSF1	1	X	X
83743	GRWD1	1	X	X
2958	GTF2A2	1	X	X
2961	GTF2E2	1	X	X
2967	GTF2H3	-1	X	X
2975	GTF3C1	1	X	X
2976	GTF3C2	1	X	X
23560	GTPBP4	1	X
2990	GUSB	-1	X	X
3004	GZMM	-1	X	X
8971	H1FX	-1	X	X
55766	H2AFJ	-1	X	X
94239	H2AFV	1	X
3014	H2AFX	1	X
55506	H2AFY2	1	X	X
54145	H2BFS	-1	X	X
3029	HAGH	-1	X	X
3035	HARS	1	X	X
10456	HAX1	1	X	X
26959	HBP1	-1	X	X
3052	HCCS	1	X	X
29915	HCFC2	1	X	X
3066	HDAC2	1	X
10014	HDAC5	-1	X	X
10013	HDAC6	-1	X	X
84717	HDGF2	-1	X	X
55127	HEATR1	1	X	X
55027	HEATR3	1	X	X
51696	HECA	-1	X	X
3070	HELLS	1	X
51409	HEMK1	-1	X	X
9709	HERPUD1	1	X	X
3073	HEXA	-1	X	X
10614	HEXIM1	-1	X	X
3077	HFE	-1	X	X
3091	HIF1A	1	X
29923	HIG2	-1	X	X
25994	HIGD1A	1	X	X
3093	HIP2	1	X	X
3006	HIST1H1C	-1	X	X
8334	HIST1H2AC	-1	X
3012	HIST1H2AE	-1	X	X
8331	HIST1H2AJ	-1	X	X
8347	HIST1H2BC	-1	X
3017	HIST1H2BD	-1	X	X
8344	HIST1H2BE	-1	X	X
8343	HIST1H2BF	-1	X	X
8339	HIST1H2BG	-1	X	X
8345	HIST1H2BH	-1	X	X
8346	HIST1H2BI	-1
8970	HIST1H2BJ	-1	X	X
85236	HIST1H2BK	-1	X	X
8968	HIST1H3F	-1	X	X
8357	HIST1H3H	-1	X	X
8361	HIST1H4F	-1	X	X
8349	HIST2H2BE	-1	X
92815	HIST3H2A	-1	X
3099	HK2	1	X	X
3106	HLA-B	-1	X	X
79618	HMBOX1	-1	X
10362	HMG20B	-1	X
3148	HMGB2	-1	X
3155	HMGCL	-1	X	X
3156	HMGCR	1	X
3157	HMGCS1	1	X	X
10473	HMGN4	-1	X	X
23526	HMHA1	1	X	X
3161	HMMR	-1	X
3162	HMOX1	1	X	X
51155	HN1	1	X
3178	HNRPA1	-1	X	X
3182	HNRPAB	1	X	X
9456	HOMER1	1	X	X
3198	HOXA1	1
3241	HPCAL1	1	X	X
3251	HPRT1	1	X
3265	HRAS	1	X
3320	HSP90AA1	1	X	X
3326	HSP90AB1	1	X	X
51182	HSPA14	1	X
3303	HSPA1A	1	X	X
3304	HSPA1B	1	X	X
3306	HSPA2	1	X	X
3308	HSPA4	1	X	X
22824	HSPA4L	1	X	X
3309	HSPA5	1	X	X
3310	HSPA6	1	X	X
3312	HSPA8	1	X
26353	HSPB8	1	X
51491	HSPC111	1	X	X
3329	HSPD1	1	X	X
10808	HSPH1	1	X	X
10524	HTATIP	-1	X	X
10525	HYOU1	1	X	X
25764	HYPK	1	X	X
3376	IARS	1	X	X
3382	ICA1	-1	X	X
3385	ICAM3	1	X	X
23463	ICMT	1	X	X
3396	ICT1	1	X
3398	ID2	-1	X	X
3417	IDH1	1	X	X
3419	IDH3A	1	X	X
3420	IDH3B	-1	X	X
3422	IDI1	1	X	X
3423	IDS	1	X	X
8870	IER3	1	X	X
3428	IFI16	-1	X	X
24138	IFIT5	1	X	X
3475	IFRD1	1	X	X
55081	IFT57	1	X	X
3476	IGBP1	-1	X	X
3480	IGF1R	-1	X	X
3500	IGHG1	-1
28831	IGLJ3	-1
3321	IGSF3	-1	X	X
3551	IKBKB	-1	X	X
22806	IKZF3	-1	X	X
51561	IL23A	-1	X	X
55272	IMP3	1	X	X
3612	IMPA1	1	X	X
51147	ING4	-1	X	X
8821	INPP4B	-1	X	X
3632	INPP5A	1	X	X
3638	INSIG1	1	X
80789	INTS5	1	X	X
55656	INTS8	1	X	X
10527	IPO7	1	X	X
3659	IRF1	-1	X	X
3661	IRF3	1	X	X
8660	IRS2	-1	X	X
10265	IRX5	-1	X	X
81875	ISG20L2	1	X	X
79763	ISOC2	1	X
83737	ITCH	-1	X	X
3674	ITGA2B	-1	X	X
3682	ITGAE	1	X	X
9270	ITGB1BP1	1	X	X
6453	ITSN1	1	X	X
50618	ITSN2	-1
5927	JARID1A	-1	X	X
10765	JARID1B	-1	X
55818	JMJD1A	-1	X	X
51780	JMJD1B	-1	X	X
9682	JMJD2A	-1	X
23030	JMJD2B	-1	X	X
79831	JMJD5	-1	X	X
8629	JRK	-1	X	X
7965	JTV1	1	X	X
3727	JUND	1	X	X
11104	KATNA1	-1	X
25948	KBTBD2	-1	X
7881	KCNAB1	-1	X	X
27345	KCNMB4	-1	X	X
23510	KCTD2	-1	X
54442	KCTD5	1	X	X
11014	KDELR2	1	X
11015	KDELR3	1	X	X
3791	KDR	1	X	X
9933	KIAA0020	1	X	X
9812	KIAA0141	-1	X	X
9761	KIAA0152	1	X	X
23076	KIAA0179	1	X	X
9772	KIAA0195	1	X	X
23506	KIAA0240	-1	X	X
23080	KIAA0241	-1	X
9896	KIAA0274	-1	X	X
23351	KIAA0323	-1	X	X
23274	KIAA0350	1	X	X
9710	KIAA0355	-1	X	X
9692	KIAA0391	1	X	X
23130	KIAA0404	-1	X	X
9665	KIAA0430	-1	X	X
9673	KIAA0446	1	X	X
57241	KIAA0507	1
9776	KIAA0652	-1	X	X
9894	KIAA0683	1	X	X
9747	KIAA0738	-1	X	X
23231	KIAA0746	1	X	X
26049	KIAA0888	1
22889	KIAA0907	-1	X	X
221981	KIAA0960	1	X	X
317662	KIAA0974	-1
23387	KIAA0999	-1	X	X
23254	KIAA1026	1	X	X
23325	KIAA1033	-1	X	X
23217	KIAA1086	-1	X	X
57710	KIAA1614	1
57730	KIAA1641	-1	X	X
80000	KIAA1772	-1	X	X
63971	KIF13A	-1	X	X
23303	KIF13B	-1	X	X
81930	KIF18A	-1	X	X
3800	KIF5C	1	X	X
9365	KL	-1	X	X
10365	KLF2	-1	X	X
688	KLF5	-1	X	X
8609	KLF7	-1
23588	KLHDC2	-1	X	X
116138	KLHDC3	-1	X	X
84861	KLHL22	1	X	X
54800	KLHL24	-1	X	X
10403	KNTC2	-1	X
3836	KPNA1	1	X	X
11103	KRR1	1	X	X
3858	KRT10	1	X	X
3849	KRT2	-1	X	X
3887	KRT81	1	X	X
51110	LACTB2	1	X
3898	LAD1	1	X	X
3909	LAMA3	-1	X	X
3920	LAMP2	-1	X	X
23367	LARP1	1	X
113251	LARP4	1	X	X
81887	LAS1L	1	X
3927	LASP1	1	X	X
3939	LDHA	1	X	X
3949	LDLR	1	X	X
3953	LEPR	-1	X	X
23484	LEPROTL1	1	X	X
3954	LETM1	1	X
25875	LETMD1	-1	X	X
3964	LGALS8	-1	X
79132	LGP2	1	X	X
3980	LIG3	1	X
10288	LILRB2	-1	X	X
55327	LIN7C	1	X	X
4000	LMNA	1	X
4005	LMO2	-1	X	X
55885	LMO3	-1	X	X
8543	LMO4	-1	X
127406	LOC127406	-1	X	X
162427	LOC162427	-1	X	X
283537	LOC283537	1	X	X
339229	LOC339229	-1	X	X
388906	LOC388906	-1	X	X
388969	LOC388969	-1	X	X
400451	LOC400451	-1	X	X
400573	LOC400573	1
51035	LOC51035	-1	X	X
54103	LOC54103	-1	X	X
56902	LOC56902	1	X	X
57228	LOC57228	1	X	X
63920	LOC63920	-1	X	X
643641	LOC643641	-1
643842	LOC643842	1
645619	LOC645619	1
90120	LOC90120	-1	X	X
92689	LOC92689	1	X	X
9926	LPGAT1	1	X	X
26018	LRIG1	-1	X	X
7804	LRP8	1	X
10234	LRRC17	-1	X
10233	LRRC23	-1	X	X
115353	LRRC42	1	X	X
55379	LRRC59	1	X
55341	LSG1	1	X	X
57819	LSM2	1	X	X
23658	LSM5	1	X	X
4047	LSS	1	X	X
54892	LUZP5	1
11313	LYPLA2	1	X	X
8379	MAD1L1	1	X
8567	MADD	-1	X	X
10296	MAEA	-1	X	X
23764	MAFF	-1	X	X
51025	Magmas	1	X	X
60560	MAK10	-1	X	X
9794	MAML1	-1	X	X
11253	MAN1B1	-1	X	X
81631	MAP1LC3B	-1	X	X
4215	MAP3K3	-1	X	X
4293	MAP3K9	1	X	X
5597	MAPK6	1	X	X
23542	MAPK8IP2	-1	X	X
7867	MAPKAPK3	1	X	X
22919	MAPRE1	1	X
65108	MARCKSL1	1	X	X
4141	MARS	1	X	X
58478	MASA	1	X	X
4144	MAT2A	1	X	X
27430	MAT2B	-1	X	X
4149	MAX	1	X	X
8930	MBD4	1	X
8720	MBTPS1	-1	X	X
4162	MCAM	1	X
90411	MCFD2	1	X	X
55388	MCM10	1	X
4172	MCM3	1	X
8888	MCM3AP	-1	X
4175	MCM6	1	X
4199	ME1	1	X	X
4204	MECP2	-1	X	X
112950	MED8	1	X	X
10988	METAP2	1	X	X
29081	METTL5	1	X	X
9848	MFAP3L	1	X	X
9927	MFN2	1	X	X
4247	MGAT2	1	X
84981	MGC14376	1	X	X
113791	MGC17330	-1	X	X
81854	MGC3771	-1
10724	MGEA5	-1	X	X
4276	MICA	1	X	X
9645	MICAL2	1	X	X
85377	MICAL-L1	1	X	X
79778	MICAL-L2	1	X	X
4277	MICB	1	X	X
84864	MINA	1	X	X
50488	MINK1	-1	X	X
79003	MIS12	1	X
25988	MIZF	-1	X	X
4289	MKLN1	1	X	X
23608	MKRN1	-1	X	X
54903	MKS1	-1	X	X
4297	MLL	-1	X	X
8028	MLLT10	-1	X	X
10962	MLLT11	1	X	X
6945	MLX	1	X	X
23531	MMD	1	X	X
4338	MOCS2	1	X	X
79710	MORC4	1	X	X
9643	MORF4L2	1	X
158747	MOSPD2	-1	X	X
51678	MPP6	1	X	X
9019	MPZL1	1	X	X
3140	MR1	-1	X	X
29088	MRPL15	1	X	X
29074	MRPL18	1	X	X
9801	MRPL19	1	X
11222	MRPL3	1	X	X
54148	MRPL39	1	X	X
26589	MRPL46	1	X	X
64963	MRPS11	1	X	X
6183	MRPS12	1	X	X
51373	MRPS17	1	X	X
2956	MSH6	1	X	X
4485	MST1	-1	X	X
55154	MSTO1	1	X	X
4487	MSX1	1	X	X
4507	MTAP	-1	X	X
4515	MTCP1	1	X	X
64779	MTHFSD	-1	X	X
8898	MTMR2	1	X	X
9107	MTMR6	1	X	X
25821	MTO1	1	X	X
4552	MTRR	1	X	X
10651	MTX2	1	X	X
57876	MUC3B	-1	X	X
4594	MUT	-1	X	X
4595	MUTYH	-1	X	X
4597	MVD	1	X	X
4598	MVK	1	X	X
4084	MXD1	-1	X	X
83463	MXD3	-1	X	X
10608	MXD4	-1	X	X
4601	MXI1	-1	X	X
4602	MYB	-1	X
10514	MYBBP1A	1	X	X
4609	MYC	-1	X	X
26292	MYCBP	1	X	X
4610	MYCL1	-1	X	X
4615	MYD88	1	X	X
29116	MYLIP	-1	X	X
4646	MYO6	-1	X	X
23522	MYST4	-1	X	X
79923	NANOG	-1	X	X
54187	NANS	1	X	X
4674	NAP1L2	1	X	X
80155	NARG1	1	X	X
4677	NARS	1	X	X
55226	NAT10	1	X	X
80218	NAT13	1
24142	NAT6	-1	X	X
4683	NBN	1	X
4690	NCK1	1	X	X
259197	NCR3	1	X	X
10397	NDRG1	-1	X	X
8509	NDST2	-1	X	X
4705	NDUFA10	-1	X	X
4739	NEDD9	-1	X
4751	NEK2	-1	X
140609	NEK7	-1	X	X
10763	NES	1	X	X
81831	NETO2	1	X	X
4801	NFYB	1	X	X
4802	NFYC	-1	X	X
55768	NGLY1	1	X	X
83696	NIBP	-1	X	X
23479	NIFUN	-1	X	X
51388	NIP7	1	X	X
25836	NIPBL	-1	X
11188	NISCH	1	X	X
51068	NMD3	-1	X	X
23057	NMNAT2	-1	X	X
64318	NOC3L	1	X	X
4839	NOL1	1	X	X
25926	NOL11	1	X	X
8996	NOL3	1	X	X
10528	NOL5A	1	X	X
65083	NOL6	1	X	X
51406	NOL7	1	X	X
9221	NOLC1	1	X
4860	NP	1	X	X
84656	N-PAC	-1	X	X
10577	NPC2	-1	X	X
55666	NPLOC4	1	X	X
4835	NQO2	1	X	X
7182	NR2C2	-1	X	X
7026	NR2F2	-1	X
4893	NRAS	1	X	X
50814	NSDHL	1	X	X
4905	NSF	1	X	X
55695	NSUN5	1	X	X
4923	NTSR1	1	X	X
4925	NUCB2	1	X	X
10726	NUDC	1	X
79873	NUDT18	-1	X	X
318	NUDT2	-1	X	X
11162	NUDT6	-1	X	X
26747	NUFIP1	1	X	X
4926	NUMA1	-1	X
9972	NUP153	1	X	X
9631	NUP155	1	X
79902	NUP85	1	X	X
4927	NUP88	1	X	X
4928	NUP98	1	X
9818	NUPL1	1	X	X
51203	NUSAP1	-1	X
10482	NXF1	-1	X	X
29107	NXT1	1	X	X
4953	ODC1	1	X	X
8481	OFD1	-1	X	X
55239	OGFOD1	1	X	X
79676	OGFOD2	-1	X	X
8473	OGT	-1	X
4978	OPCML	-1
5007	OSBP	-1	X	X
28962	OSTM1	1	X	X
5029	P2RY2	1	X	X
5033	P4HA1	1	X	X
8761	PABPC4	-1	X	X
5048	PAFAH1B1	1	X
10606	PAICS	1	X	X
10298	PAK4	-1	X	X
23022	PALLD	1	X	X
5066	PAM	-1	X
10914	PAPOLA	1	X	X
10038	PARP2	1	X	X
143	PARP4	-1	X	X
56965	PARP6	-1	X	X
5087	PBX1	-1	X	X
57326	PBXIP1	-1	X	X
55251	PCMTD2	-1	X	X
26577	PCOLCE2	1	X	X
5046	PCSK6	-1	X	X
22984	PDCD11	1	X	X
27250	PDCD4	-1	X	X
9141	PDCD5	1	X
5147	PDE6D	1	X	X
80310	PDGFD	-1	X	X
9601	PDIA4	1	X	X
10130	PDIA6	1	X	X
5164	PDK2	-1	X	X
9260	PDLIM7	1	X	X
23590	PDSS1	1	X
10455	PECI	1	X	X
8864	PER2	1	X	X
8504	PEX3	1	X	X
5191	PEX7	-1	X	X
5201	PFDN1	1	X	X
5202	PFDN2	1	X
5214	PFKP	1	X	X
25796	PGLS	-1	X	X
5238	PGM3	1	X	X
9749	PHACTR2	-1	X	X
1912	PHC2	-1	X	X
55274	PHF10	1	X	X
23469	PHF3	-1	X	X
26227	PHGDH	1	X	X
22822	PHLDA1	1	X	X
7262	PHLDA2	1	X	X
57157	PHTF2	1	X	X
51227	PIGP	-1	X	X
51604	PIGT	-1	X	X
5290	PIK3CA	-1	X	X
5293	PIK3CD	1	X
65018	PINK1	-1	X	X
79837	PIP5K2C	1	X	X
51268	PIPOX	-1	X	X
23760	PITPNB	1	X	X
5317	PKP1	1	X	X
50487	PLA2G3	1	X	X
5329	PLAUR	1	X	X
5332	PLCB4	-1	X	X
5337	PLD1	-1	X	X
55041	PLEKHB2	1	X	X
10769	PLK2	-1	X
57125	PLXDC1	-1	X
5364	PLXNB1	-1	X	X
5366	PMAIP1	1	X	X
5372	PMM1	-1	X	X
5373	PMM2	1	X	X
5379	PMS2L1	-1	X	X
5380	PMS2L2	-1	X	X
5387	PMS2L3	-1	X	X
5411	PNN	1	X
57104	PNPLA2	-1	X	X
10957	PNRC1	-1	X	X
23275	POFUT2	1	X	X
57645	POGK	1	X	X
23126	POGZ	-1	X	X
23649	POLA2	1	X
57804	POLD4	-1	X
5427	POLE2	1	X
54107	POLE3	1	X
10721	POLQ	1	X
5431	POLR2B	1	X	X
5434	POLR2E	1	X	X
5435	POLR2F	1	X	X
5440	POLR2K	1	X	X
10622	POLR3G	1
51728	POLR3K	1	X	X
51367	POP5	1	X	X
10248	POP7	1	X	X
64208	POPDC3	1	X	X
5447	POR	1	X	X
56342	PPAN	1	X	X
8613	PPAP2B	-1	X	X
60490	PPCDC	-1	X	X
8500	PPFIA1	1	X	X
5476	PPGB	-1	X	X
5480	PPIC	1	X	X
5481	PPID	1	X	X
10105	PPIF	1	X	X
5494	PPM1A	-1	X	X
8493	PPM1D	-1	X
57460	PPM1H	1	X	X
51400	PPME1	1	X	X
5498	PPOX	-1	X	X
10848	PPP1R13L	-1	X	X
54866	PPP1R14D	-1	X	X
5511	PPP1R8	1	X	X
5515	PPP2CA	1	X
5516	PPP2CB	1	X	X
5519	PPP2R1B	1	X	X
5521	PPP2R2B	1	X	X
5532	PPP3CB	1	X	X
5537	PPP6C	1	X
23082	PPRC1	1	X	X
7799	PRDM2	-1	X	X
10935	PRDX3	-1	X	X
10113	PREB	1	X	X
25843	PREI3	1	X	X
9581	PREPL	1	X	X
5565	PRKAB2	-1	X	X
5567	PRKACB	1	X	X
51422	PRKAG2	1	X	X
5576	PRKAR2A	1	X	X
3276	PRMT1	1	X	X
3275	PRMT2	-1	X	X
10196	PRMT3	1	X	X
5621	PRNP	1	X	X
29018	PRO1768	1	X	X
11212	PROSC	1	X	X
9128	PRPF4	1	X	X
5631	PRPS1	1	X	X
5636	PRPSAP2	1	X	X
54458	PRR13	1	X	X
11272	PRR4	-1	X	X
5652	PRSS8	1	X	X
58497	PRUNE	-1	X	X
5663	PSEN1	-1	X
5684	PSMA3	1	X
5687	PSMA6	1	X	X
5700	PSMC1	1	X	X
5701	PSMC2	1	X	X
5705	PSMC5	1	X	X
5717	PSMD11	1	X
5718	PSMD12	1	X	X
10213	PSMD14	1	X	X
10197	PSME3	1	X	X
23198	PSME4	1	X
5723	PSPH	1	X	X
84722	PSRC1	-1	X	X
23210	PTDSR	1
9791	PTDSS1	1	X	X
7803	PTP4A1	1	X
201562	PTPLB	1	X	X
5771	PTPN2	-1	X	X
5786	PTPRA	-1	X	X
5792	PTPRF	-1	X	X
284119	PTRF	1	X	X
51651	PTRH2	1	X	X
5805	PTS	1	X
9698	PUM1	-1	X	X
23369	PUM2	-1	X	X
54517	PUS7	1	X	X
9444	QKI	-1	X	X
55278	QRSL1	1	X	X
22864	R3HDM2	-1	X	X
51552	RAB14	1	X	X
5861	RAB1A	1	X	X
11031	RAB31	1	X	X
9363	RAB33A	-1	X	X
23682	RAB38	1	X	X
23258	RAB6IP1	1	X	X
8934	RAB7L1	1	X	X
4218	RAB8A	1	X	X
5885	RAD21	-1	X
10111	RAD50	1	X	X
5889	RAD51C	1	X
26064	RAI14	1	X	X
5900	RALGDS	-1	X	X
5902	RANBP1	1	X
57610	RANBP10	-1	X	X
5903	RANBP2	1	X	X
9693	RAPGEF2	-1
5921	RASA1	-1	X	X
283349	RASSF3	-1
9821	RB1CC1	-1	X	X
5934	RBL2	-1	X	X
10137	RBM12	1	X	X
22828	RBM16	-1	X	X
58517	RBM25	1	X	X
5935	RBM3	-1	X	X
55544	RBM38	1	X	X
83759	RBM4B	-1	X	X
10181	RBM5	-1	X	X
51109	RDH11	1	X	X
9400	RECQL5	-1	X	X
7905	REEP5	1	X	X
11079	RER1	1	X	X
473	RERE	-1	X
5978	REST	-1	X	X
54884	RETSAT	-1	X	X
5983	RFC3	1	X
5985	RFC5	1	X
10206	RFP2	-1	X	X
5993	RFX5	-1	X	X
6001	RGS10	-1	X	X
10287	RGS19	1	X	X
9743	RICS	-1	X	X
54453	RIN2	-1	X	X
55781	RIOK2	1	X	X
8780	RIOK3	-1	X	X
54101	RIPK4	-1	X	X
64795	RMND5A	-1	X	X
246243	RNASEH1	1	X	X
27289	RND1	-1	X	X
11342	RNF13	-1	X	X
51444	RNF138	1	X	X
54546	RNF186	-1	X	X
64320	RNF25	1	X	X
140545	RNF32	-1	X	X
6047	RNF4	1	X	X
22838	RNF44	-1	X	X
8732	RNGTT	1	X	X
8731	RNMT	-1	X	X
9136	RNU3IP2	1	X	X
22981	RP4-691N24.1	-1	X	X
6120	RPE	1	X	X
22934	RPIA	1	X	X
6166	RPL36AL	1	X	X
116832	RPL39L	1	X
6184	RPN1	1	X	X
79897	RPP21	1	X	X
54913	RPP25	1	X	X
10799	RPP40	1	X
55700	RPRC1	1	X	X
9252	RPS6KA5	-1	X	X
6238	RRBP1	1	X	X
6239	RREB1	-1	X	X
6241	RRM2	1	X
54700	RRN3	1	X	X
23212	RRS1	1	X
54665	RSBN1	-1	X	X
6253	RTN2	-1	X	X
55680	RUFY2	-1	X	X
6257	RXRB	-1	X	X
23429	RYBP	1	X	X
23034	SAMD4A	1	X	X
79685	SAP30L	-1	X	X
55291	SAPS3	1	X
56681	SAR1A	1	X	X
51128	SAR1B	1	X	X
6301	SARS	1	X	X
57050	SAS10	1	X	X
23328	SASH1	-1	X	X
6307	SC4MOL	1	X	X
9522	SCAMP1	-1	X	X
113178	SCAMP4	1	X	X
8935	SCAP2	-1	X	X
23244	SCC-112	1	X	X
6319	SCD	1	X	X
9255	SCYE1	1
57147	SCYL3	-1	X	X
6382	SDC1	1	X
23753	SDF2L1	1	X	X
255812	SDHAL1	-1	X	X
6396	SEC13L1	1	X	X
10484	SEC23A	1	X	X
10483	SEC23B	1	X	X
11196	SEC23IP	1	X	X
9871	SEC24D	1	X	X
29927	SEC61A1	1	X	X
10952	SEC61B	1	X	X
81929	SEH1L	1	X	X
6401	SELE	-1	X	X
26168	SENP3	1	X	X
205564	SENP5	1	X	X
22929	SEPHS1	1	X
22928	SEPHS2	1	X	X
26135	SERBP1	1	X	X
57515	SERINC1	-1	X	X
10955	SERINC3	-1	X	X
27230	SERP1	1	X	X
1992	SERPINB1	-1	X	X
9792	SERTAD2	1	X	X
27244	SESN1	-1	X	X
6418	SET	1	X
23067	SETD1B	-1	X	X
84193	SETD3	1	X	X
79918	SETD6	-1	X	X
9869	SETDB1	-1	X	X
7536	SF1	1	X	X
23450	SF3B3	-1	X	X
10262	SF3B4	1	X	X
9814	SFI1	-1	X	X
2810	SFN	1	X	X
6426	SFRS1	1	X	X
6427	SFRS2	1	X	X
6428	SFRS3	1	X
6431	SFRS6	1	X	X
6432	SFRS7	1	X
94081	SFXN1	1	X	X
6446	SGK	1	X
10603	SH2B2	1	X	X
6451	SH3BGRL	-1	X	X
8036	SHOC2	1
55164	SHQ1	1	X	X
357	SHROOM2	-1	X	X
6478	SIAH2	1	X	X
22827	SIAHBP1	1	X
54847	SIDT1	-1	X	X
51092	SIDT2	-1	X	X
27181	SIGLEC8	1	X	X
23411	SIRT1	-1	X	X
51548	SIRT6	-1	X	X
51763	SKIP	-1	X
23517	SKIV2L2	1	X	X
6502	SKP2	1	X
7884	SLBP	1	X
6561	SLC13A1	-1
8170	SLC14A2	1	X	X
6564	SLC15A1	1	X	X
6566	SLC16A1	1
9123	SLC16A3	1	X	X
9120	SLC16A6	1	X	X
9194	SLC16A7	1	X	X
6573	SLC19A1	1	X	X
6505	SLC1A1	-1	X	X
6509	SLC1A4	1	X	X
6510	SLC1A5	1	X	X
6574	SLC20A1	1	X	X
9187	SLC24A1	-1	X	X
8402	SLC25A11	1	X	X
10166	SLC25A15	1	X	X
10478	SLC25A17	1	X	X
81034	SLC25A32	1	X	X
11001	SLC27A2	1	X	X
2030	SLC29A1	1	X	X
81031	SLC2A10	-1	X	X
11182	SLC2A6	1	X	X
10463	SLC30A9	-1	X	X
1317	SLC31A1	1	X	X
9197	SLC33A1	1	X	X
55032	SLC35A5	-1	X	X
10237	SLC35B1	1	X	X
51006	SLC35C2	-1	X	X
9906	SLC35E2	-1	X	X
55508	SLC35E3	-1	X	X
54407	SLC38A2	-1	X
145389	SLC38A6	1	X	X
23516	SLC39A14	1	X	X
6520	SLC3A2	1	X	X
9497	SLC4A7	1	X	X
6526	SLC5A3	1	X	X
6541	SLC7A1	1	X	X
23657	SLC7A11	1	X	X
8140	SLC7A5	1	X	X
9057	SLC7A6	1	X	X
4088	SMAD3	-1	X	X
4089	SMAD4	-1	X	X
6595	SMARCA2	-1	X	X
8467	SMARCA5	1	X	X
23137	SMC5	-1	X	X
54498	SMOX	-1	X	X
10924	SMPDL3A	-1	X	X
6619	SNAPC3	1	X	X
6627	SNRPA1	1	X	X
6632	SNRPD1	1	X
6642	SNX1	-1	X
8724	SNX3	1	X	X
27131	SNX5	-1	X	X
9580	SOX13	-1	X	X
6659	SOX4	-1	X	X
6662	SOX9	1	X	X
6674	SPAG1	1	X	X
64663	SPANXC	-1	X	X
9825	SPATA2	1	X	X
60559	SPCS3	1	X	X
9806	SPOCK2	-1	X	X
8405	SPOP	-1	X	X
6697	SPR	1	X	X
200734	SPRED2	-1	X	X
90864	SPSB3	-1	X	X
9517	SPTLC2	-1	X	X
6713	SQLE	1	X	X
23350	SR140	1
6723	SRM	1	X	X
6728	SRP19	1	X	X
6731	SRP72	1	X	X
58477	SRPRB	1	X	X
10250	SRRM1	1	X	X
51188	SS18L2	1	X	X
54434	SSH1	-1	X	X
6745	SSR1	1	X	X
10534	SSSCA1	1	X
117178	SSX2IP	1	X	X
10214	SSX3	-1	X	X
6482	ST3GAL1	-1	X	X
10610	ST6GALNAC2	-1	X	X
10735	STAG2	-1	X
10254	STAM2	-1	X	X
90627	STARD13	-1	X
56910	STARD7	1	X	X
6781	STC1	1	X	X
10963	STIP1	1	X	X
8576	STK16	-1	X	X
8859	STK19	-1	X	X
27347	STK39	1	X	X
11037	STON1	-1	X	X
64220	STRA6	-1	X	X
10923	SUB1	1	X	X
8801	SUCLG2	-1	X
6820	SULT2B1	1	X	X
11198	SUPT16H	1	X
6830	SUPT6H	-1	X	X
6834	SURF1	-1	X	X
51111	SUV420H1	-1	X
6840	SVIL	-1	X	X
23075	SWAP70	-1	X	X
25949	SYF2	-1	X	X
10492	SYNCRIP	1	X
8871	SYNJ2	-1	X	X
6855	SYP	-1	X	X
51760	SYT17	1	X	X
6882	TAF11	1
6884	TAF13	1	X	X
6873	TAF2	1	X	X
10010	TANK	-1	X	X
23435	TARDBP	1	X
6897	TARS	1	X	X
9797	TATDN2	1	X	X
26000	TBC1D10B	1	X	X
23102	TBC1D2B	-1	X	X
9882	TBC1D4	-1	X	X
11138	TBC1D8	-1	X	X
23158	TBC1D9	-1	X	X
26608	TBL2	1	X	X
6924	TCEB3	1
10915	TCERG1	1	X	X
6927	TCF1	1	X	X
6935	TCF8	1	X	X
6950	TCP1	1	X	X
6996	TDG	1	X	X
55775	TDP1	1	X	X
7004	TEAD4	1	X	X
26136	TES	1	X	X
10420	TESK2	-1	X	X
113419	TEX261	-1	X	X
7019	TFAM	1	X	X
7027	TFDP1	1	X	X
7029	TFDP2	-1	X	X
7030	TFE3	1	X	X
29844	TFPT	1	X
7037	TFRC	1	X
7050	TGIF	-1	X
7052	TGM2	1	X	X
80764	THAP7	1	X	X
9984	THOC1	1	X	X
7067	THRA	-1	X	X
7068	THRB	1	X	X
55623	THUMPD1	-1	X	X
7072	TIA1	1	X	X
10440	TIMM17A	1	X	X
10469	TIMM44	1	X	X
1678	TIMM8A	1	X	X
26521	TIMM8B	1	X	X
54962	TIPIN	1	X
261726	TIPRL	1	X	X
7084	TK2	-1	X
7088	TLE1	-1	X	X
7090	TLE3	-1	X
7094	TLN1	-1	X	X
55374	TMCO6	-1
10959	TMED2	1	X	X
50999	TMED5	1	X	X
51014	TMED7	1	X	X
79073	TMEM109	1	X	X
80757	TMEM121	1	X	X
80228	TMEM142B	1	X	X
93129	TMEM142C	-1	X	X
28978	TMEM14A	1	X
22845	TMEM15	1	X	X
57146	TMEM159	-1	X	X
55129	TMEM16K	1	X	X
55161	TMEM33	1	X	X
440026	TMEM41B	1	X	X
79188	TMEM43	-1	X	X
54968	TMEM70	1	X	X
25963	TMEM87A	-1	X	X
83460	TMEM93	1	X	X
27346	TMEM97	1	X	X
7113	TMPRSS2	-1	X	X
25816	TNFAIP8	-1	X	X
51330	TNFRSF12A	1	X	X
8658	TNKS	-1	X	X
23112	TNRC6B	-1	X	X
7148	TNXB	-1	X	X
10043	TOM1	-1	X	X
10452	TOMM40	1	X	X
7153	TOP2A	-1	X
11073	TOPBP1	1	X
64222	TOR3A	1	X	X
7157	TP53	-1	X	X
7164	TPD52L1	1	X
7165	TPD52L2	1	X	X
7168	TPM1	1	X	X
1200	TPP1	-1	X	X
51002	TPRKB	1	X	X
7177	TPSAB1	-1	X	X
7187	TRAF3	1	X	X
22906	TRAK1	-1	X	X
66008	TRAK2	1	X	X
27095	TRAPPC3	1	X	X
79090	TRAPPC6A	-1	X	X
11277	TREX1	-1	X
54476	TRIAD3	1	X	X
10221	TRIB1	-1	X	X
57761	TRIB3	1	X	X
8805	TRIM24	-1	X
51592	TRIM33	-1	X	X
9866	TRIM66	-1
7204	TRIO	-1	X	X
11078	TRIOBP	-1	X	X
9322	TRIP10	1	X	X
9320	TRIP12	1	X	X
7205	TRIP6	1	X	X
54802	TRIT1	-1	X	X
55039	TRMT12	1	X	X
6738	TROVE2	1	X	X
7251	TSG101	-1	X
6302	TSPAN31	-1	X	X
7258	TSPY1	-1
55720	TSR1	1	X	X
64927	TTC23	-1	X	X
55622	TTC27	1	X	X
64427	TTC31	-1	X
7272	TTK	-1	X
7277	TUBA1	1	X	X
7280	TUBB2A	1
10383	TUBB2C	1	X
10381	TUBB3	1	X	X
84617	TUBB6	1	X	X
7283	TUBG1	1	X
56255	TXNDC13	-1	X	X
23071	TXNDC4	1	X	X
10190	TXNDC9	1	X
10628	TXNIP	-1	X	X
9352	TXNL1	1	X	X
54957	TXNL4B	-1	X
7296	TXNRD1	1	X
114112	TXNRD3	-1
11338	U2AF2	1	X	X
6675	UAP1	1	X	X
10422	UBADC1	1	X	X
9898	UBAP2L	1	X	X
7322	UBE2D2	1	X	X
7323	UBE2D3	1	X
7324	UBE2E1	1	X	X
7327	UBE2G2	1	X	X
7328	UBE2H	-1	X	X
51465	UBE2J1	1	X	X
7332	UBE2L3	1	X	X
9246	UBE2L6	1	X	X
9040	UBE2M	1	X	X
7334	UBE2N	1	X	X
7336	UBE2V2	1	X	X
7337	UBE3A	1	X	X
26043	UBXD7	-1
51377	UCHL5	1	X	X
7371	UCK2	1	X	X
7353	UFD1L	1	X	X
7358	UGDH	1	X	X
80328	ULBP2	1	X	X
8408	ULK1	-1	X	X
7372	UMPS	1	X	X
25777	UNC84B	-1	X
9097	USP14	1	X	X
9099	USP2	1	X	X
23326	USP22	-1	X	X
9960	USP3	-1	X	X
23032	USP33	-1	X	X
10713	USP39	1	X	X
51118	UTP11L	1	X	X
10813	UTP14A	1	X	X
51096	UTP18	1	X	X
9217	VAPB	1	X	X
7414	VCL	1	X
7415	VCP	1	X	X
7417	VDAC2	1	X	X
7419	VDAC3	1	X	X
7422	VEGF	1	X	X
7424	VEGFC	-1	X
9686	VGLL4	-1	X	X
79001	VKORC1	1	X	X
55823	VPS11	-1	X	X
157680	VPS13B	-1	X	X
9559	VPS26A	1	X	X
51160	VPS28	-1	X	X
9525	VPS4B	-1	X	X
7443	VRK1	1	X
51231	VRK3	-1	X
51322	WAC	-1	X	X
7453	WARS	1	X	X
8936	WASF1	-1
10810	WASF3	1	X	X
114049	WBSCR22	1	X
9948	WDR1	-1	X	X
57728	WDR19	-1	X	X
80344	WDR23	-1	X	X
10885	WDR3	1	X	X
79269	WDR32	-1	X	X
22884	WDR37	-1	X	X
9391	WDR39	1	X	X
10785	WDR4	1	X	X
50717	WDR42A	-1	X	X
23160	WDR43	1	X	X
56270	WDR45L	1	X
9277	WDR46	1	X	X
57599	WDR48	-1	X	X
9410	WDR57	1	X	X
79726	WDR59	-1	X	X
54554	WDR5B	-1	X	X
54663	WDR74	1	X	X
79084	WDR77	1	X	X
23038	WDTC1	-1	X	X
7465	WEE1	-1	X
26100	WIPI2	-1
147179	WIRE	-1	X	X
65125	WNK1	-1	X	X
26118	WSB1	-1	X
25937	WWTR1	-1	X	X
7508	XPC	-1	X	X
7511	XPNPEP1	1	X	X
23214	XPO6	1	X	X
11260	XPOT	1	X
9942	XYLB	1	X	X
8565	YARS	1	X	X
25844	YIPF3	-1	X	X
81555	YIPF5	-1	X	X
286451	YIPF6	1	X	X
10730	YME1L1	1	X	X
29799	YPEL1	-1	X	X
51646	YPEL5	-1	X	X
79693	YRDC	1	X	X
91746	YTHDC1	-1	X	X
64848	YTHDC2	1	X	X
54915	YTHDF1	1	X
253943	YTHDF3	1	X	X
7534	YWHAZ	1	X	X
65986	ZBTB10	-1	X	X
23091	ZC3H13	-1	X	X
54819	ZCCHC10	1	X
254359	ZDHHC24	-1	X	X
64429	ZDHHC6	1	X	X
55625	ZDHHC7	-1	X	X
58487	ZF	-1	X
678	ZFP36L2	-1
7543	ZFX	-1	X	X
7586	ZKSCAN1	-1	X	X
10269	ZMPSTE24	1	X	X
9202	ZMYM4	1	X	X
9205	ZMYM5	-1	X	X
51364	ZMYND10	-1	X	X
7693	ZNF134	-1	X	X
7702	ZNF143	1	X	X
7705	ZNF146	1	X	X
7741	ZNF187	-1	X	X
7746	ZNF193	-1	X	X
7753	ZNF202	1	X	X
7767	ZNF224	-1	X	X
8882	ZNF259	1	X	X
10781	ZNF266	-1	X	X
10795	ZNF268	1	X	X
11179	ZNF277	-1	X	X
55900	ZNF302	-1	X	X
55905	ZNF313	1	X	X
7582	ZNF33B	-1	X	X
57862	ZNF410	1	X	X
54925	ZNF434	-1	X	X
26048	ZNF500	-1	X	X
22850	ZNF508	1	X	X
22869	ZNF510	-1	X	X
9658	ZNF516	-1	X	X
51042	ZNF593	1	X
80095	ZNF606	-1	X	X
27332	ZNF638	-1	X	X
146542	ZNF688	-1	X	X
51123	ZNF706	1	X
7626	ZNF75	-1	X	X
126208	ZNF787	1	X	X
27000	ZRF1	1
23352	ZUBR1	-1	X	X
55055	ZWILCH	1	X	X
11130	ZWINT	1	X
7791	ZYX	1	X	X
