# Supplementary material for: Relationship of PIK3CA mutation and pathway activity with antiproliferative response to aromatase inhibition
Source: Breast Cancer Res. 2014 Jun 30;16(3):R68. doi: 10.1186/bcr3683 (PMC4227109; doi:10.1186/bcr3683)
Supplement: Additional file 4: Table S4 — Sample matrix. [file bcr3683-S4.xls]

## Sheet: Final
	PIK3CA mut status	ER	PgR	HER2	LumA or LumB	Grade	Stage	Size T2 or T3	LN	Histology	Ki67 baseline	Ki67 2 week	Ki67 2week/baseline	Gene Signatures	ddPCR
1
2
6
10
14
15
17
19
20
21
28
31
32
33
34
36
39
44
47
48
51
52
54
58
65
71
72
75
77
79
82
83
87
91
94
100
101
103
106
107
109
112
115
116
120
125
127
128
130
131
132
134
136
137
148
149
157
165
169
170
171
173
174
177
179
180
182
185
187
189
190
191
194
195
198
201
202
204
205
206
208
209
210
211
212
