# Supplementary material for: Relationship of PIK3CA mutation and pathway activity with antiproliferative response to aromatase inhibition
Source: Breast Cancer Res. 2014 Jun 30;16(3):R68. doi: 10.1186/bcr3683 (PMC4227109; doi:10.1186/bcr3683)
Supplement: Additional file 5: Table S5 — PIK3CA mutation data for the 85 patients. [file bcr3683-S5.xlsx]

## Sheet: Sheet1
Base change	Amino acid change	Exon	Domain	Number of mutations	Mutation frequency (% of total number of cases)	Mutation frequency (% of total number of mutations)
c.93A>G	p.I31M	1	PI3K-ABD	0	0	0
c.1034A>T	p.N345I	4	C2 PI3K-type	0	0	0
c.1035T>A	p.N345K	4	C2 PI3K-type	2	2.4	7.1
c.1252G>A	p.E418K	7	C2 PI3K-type	0	0	0
c.1258T>C	p.C420R	7	C2 PI3K-type	1	1.2	3.6
c.1357G>A	p.E453K	7	C2 PI3K-type	1	1.2	3.6
c.1624G>A	p.E542K	9	PIK helical	4	4.7	14.3
c.1633G>A	p.E545K	9	PIK helical	9	10.6	32.1
c.1633G>C	p.E545Q	9	PIK helical	0	0	0
c.1634A>C	p.E545A	9	PIK helical	0	0	0
c.1634A>G	p.E545G	9	PIK helical	0	0	0
c.1636C>G	p.Q546E	9	PIK helical	0	0	0
c.1636C>A	p.Q546K	9	PIK helical	0	0	0
c.1637A>C	p.Q546P	9	PIK helical	0	0	0
c.1637A>G	p.Q546R	9	PIK helical	0	0	0
c.3059C>T	p.A1020V	20	PI3K/PI4K	0	0	0
c.3129G>C	p.M1043I	20	PI3K/PI4K	0	0	0
c.3140A>T	p.H1047L	20	PI3K/PI4K	1	1.2	3.6
c.3140A>G	p.H1047R	20	PI3K/PI4K	7	8.2	25
c.3145G>C	p.G1049R	20	PI3K/PI4K	3	3.5	10.7
TOTAL				28	33	100
